# Supplementary material for: Key Resting Echocardiographic Parameters for the Estimation of Exercise Parameters of Peak VO2, Heart Rate Recovery, and Ventilatory Efficiency
Source: J Clin Med. 2025 Apr 27;14(9):3013. doi: 10.3390/jcm14093013 (PMC12072650; doi:10.3390/jcm14093013)
Supplement: Supplementary file 1 [file jcm-14-03013-s001.zip]

Archive with 1 entries (1 files):
- jcm-3572392-supplementary.pdf
